# Supplementary material for: Bacterial Colony Phenotyping with Hyperspectral Elastic Light Scattering Patterns
Source: Sensors (Basel). 2023 Mar 27;23(7):3485. doi: 10.3390/s23073485 (PMC10098818; doi:10.3390/s23073485)
Supplement: Supplementary file 1 [file sensors-23-03485-s001.zip]

Archive with 1 entries (1 files):
- sensors-2239522-supplementary.pdf
